# Supplementary material for: A High-Performance Antibacterial Nanostructured ZnO Microfluidic Device for Controlled Bacterial Lysis and DNA Release
Source: Antibiotics (Basel). 2023 Aug 2;12(8):1276. doi: 10.3390/antibiotics12081276 (PMC10451374; doi:10.3390/antibiotics12081276)
Supplement: Supplementary file 1 [file antibiotics-12-01276-s001.zip]

Archive with 1 entries (1 files):
- antibiotics-2480414-supplementary.pdf
